# Supplementary material for: Dissecting the yield architecture and selecting superior seedling-derived half-sib progenies of turmeric (Curcuma longa L.) through multi-trait selection indices
Source: Front Plant Sci. 2026 May 5;17:1812796. doi: 10.3389/fpls.2026.1812796 (PMC13183827; doi:10.3389/fpls.2026.1812796)
Supplement: Supplementary file 5 [file Table1.xlsx]

## Sheet: Supplementary Table 1
Supplementary table 1: Genotype pedigree details and their associated genotype code
Genotype code	Treatment/Check	Genotype
T4	Treatment	19*4
T5	Treatment	19*5
T6	Treatment	19*6
T7	Treatment	19*9
T8	Treatment	19*10
T9	Treatment	19*11
T10	Treatment	19*14
T11	Treatment	19*15
T12	Treatment	19*16
T13	Treatment	19*18
T14	Treatment	19*19
T15	Treatment	19*20
T16	Treatment	19*21
T17	Treatment	19*23
T18	Treatment	19*24
T19	Treatment	19*25
T20	Treatment	19*28
T21	Treatment	19*29
T22	Treatment	19*30
T23	Treatment	19*31
T24	Treatment	19*32
T25	Treatment	19*33
T26	Treatment	19*34
T27	Treatment	19*35
T28	Treatment	19*36
T29	Treatment	19*37
T30	Treatment	19*38
T31	Treatment	19*40
T32	Treatment	19*41
T33	Treatment	19*42
T34	Treatment	19*44
T35	Treatment	19*45
T36	Treatment	19*46
T37	Treatment	19*47
T38	Treatment	19*48
T39	Treatment	19*49
T40	Treatment	19*50
T41	Treatment	19*51
T42	Treatment	19*52
T43	Treatment	19*53
T44	Treatment	19*54
T45	Treatment	19*56
T46	Treatment	19*57
T47	Treatment	19*58
T48	Treatment	19*60
T49	Treatment	19*61
T50	Treatment	19*62
T51	Treatment	19*65
T52	Treatment	19*66
T53	Treatment	19*67
T54	Treatment	19*68
T55	Treatment	19*69
T56	Treatment	19*70
T57	Treatment	19*72
T58	Treatment	19*73
T59	Treatment	19*74
T60	Treatment	19*75
T61	Treatment	19*76
T62	Treatment	19*77
T63	Treatment	19*78
T64	Treatment	19*79
T65	Treatment	19*80
T66	Treatment	19*82
T67	Treatment	19*83
T68	Treatment	19*84
T69	Treatment	19*85
T70	Treatment	19*86
T71	Treatment	19*88
T72	Treatment	19*89
T73	Treatment	19*90
T74	Treatment	19*91
T75	Treatment	19*93
T76	Treatment	19*94
T77	Treatment	19*95
T78	Treatment	19*96
T79	Treatment	19*97
T80	Treatment	19*98
T81	Treatment	19*100
T82	Treatment	19*101
T83	Treatment	19*102
T84	Treatment	19*103
T85	Treatment	19*104
T86	Treatment	19*105
T87	Treatment	19*106
T88	Treatment	19*108
T89	Treatment	19*109
T90	Treatment	19*113
T91	Treatment	19*114
T92	Treatment	19*116
T93	Treatment	19*117
T94	Treatment	19*118
T95	Treatment	19*119
T96	Treatment	19*121
T97	Treatment	19*122
T98	Treatment	19*123
T99	Treatment	19*124
T100	Treatment	19*125
T101	Treatment	19*126
T102	Treatment	19*127
T103	Treatment	19*129
T104	Treatment	19*130
T105	Treatment	19*131
T106	Treatment	19*133
T107	Treatment	19*134
T108	Treatment	19*136
T109	Treatment	19*137
T110	Treatment	19*139
T111	Treatment	19*140
T112	Treatment	19*141
T113	Treatment	19*142
T114	Treatment	19*143
T115	Treatment	19*144
T116	Treatment	19*146
T117	Treatment	19*148
T118	Treatment	19*149
T119	Treatment	19*150
T120	Treatment	19*151
T121	Treatment	19*152
T122	Treatment	19*153
T123	Treatment	19*154
T124	Treatment	19*155
T125	Treatment	19*156
T126	Treatment	19*157
T127	Treatment	19*158
T128	Treatment	19*159
T129	Treatment	19*162
T130	Treatment	19*164
T131	Treatment	19*165
T132	Treatment	19*166
T133	Treatment	19*168
T134	Treatment	19*169
T135	Treatment	19*170
T136	Treatment	19*171
T137	Treatment	19*172
T138	Treatment	19*173
T139	Treatment	19*175
T140	Treatment	19*176
T141	Treatment	19*177
T142	Treatment	19*178
T143	Treatment	19*179
T144	Treatment	19*181
T145	Treatment	19*183
T146	Treatment	19*185
T147	Treatment	19*186
T148	Treatment	19*188
T149	Treatment	19*189
T150	Treatment	19*190
T151	Treatment	19*191
T152	Treatment	19*193
T153	Treatment	19*194
T154	Treatment	19*195
T155	Treatment	19*196
T156	Treatment	19*200
T157	Treatment	19*201
T158	Treatment	19*202
T159	Treatment	19*204
T160	Treatment	19*205
T161	Treatment	19*207
T162	Treatment	19*210
T163	Treatment	19*211
T164	Treatment	19*213
T165	Treatment	19*215
T166	Treatment	19*216
T167	Treatment	19*219
T168	Treatment	19*220
T169	Treatment	19*221
T170	Treatment	19*222
T171	Treatment	19*223
T172	Treatment	19*225
T173	Treatment	19*226
T174	Treatment	19*227
T175	Treatment	19*228
T176	Treatment	19*229
T177	Treatment	19*230
T178	Treatment	19*231
T179	Treatment	19*232
T180	Treatment	19*233
T181	Treatment	138*2
T182	Treatment	138*3
T183	Treatment	138*4
T184	Treatment	138*5
T185	Treatment	138*8
T186	Treatment	138*12
T187	Treatment	138*14
T188	Treatment	138*16
T189	Treatment	138*21
T190	Treatment	138*22
T191	Treatment	138*24
T192	Treatment	138*25
T193	Treatment	138*28
T194	Treatment	138*29
T195	Treatment	138*30
T196	Treatment	138*31
T197	Treatment	138*32
T198	Treatment	138*33
T199	Treatment	138*34
T200	Treatment	138*36
T201	Treatment	138*37
T202	Treatment	138*38
T203	Treatment	138*39
T204	Treatment	138*42
T205	Treatment	138*43
T206	Treatment	138*44
T207	Treatment	138*46
T208	Treatment	138*49
T209	Treatment	138*50
T210	Treatment	138*51
T211	Treatment	138*52
T212	Treatment	138*54
T213	Treatment	138*55
T214	Treatment	138*56
T215	Treatment	138*57
T216	Treatment	138*58
T217	Treatment	138*59
T218	Treatment	138*62
T219	Treatment	138*63
T220	Treatment	138*64
T221	Treatment	138*66
T222	Treatment	138*67
T223	Treatment	138*68
T224	Treatment	138*69
T225	Treatment	138*70
T226	Treatment	138*72
T227	Treatment	138*73
T228	Treatment	138*74
T229	Treatment	138*78
T230	Treatment	138*79
T231	Treatment	138*81
T232	Treatment	138*82
T233	Treatment	138*84 (4)
T234	Treatment	1234*1
T235	Treatment	1234*2
T236	Treatment	1234*3
T237	Treatment	1234*4
T238	Treatment	1234*5
T239	Treatment	1234*7
T240	Treatment	1234*10
T241	Treatment	1234*11
T242	Treatment	1234*14
T243	Treatment	1234*15
T244	Treatment	1234*16
T245	Treatment	1234*18
T246	Treatment	1234*19
T247	Treatment	1234*20
T248	Treatment	1234*21
T249	Treatment	1234*22
T250	Treatment	274*1
T251	Treatment	274*3
T252	Treatment	274*4
T253	Treatment	274*5
T254	Treatment	274*9
T255	Treatment	274*11
T256	Treatment	274*15
T257	Treatment	274*16
T258	Treatment	320*2
T259	Treatment	320*3
T260	Treatment	320*4
T261	Treatment-Mother Plant	19
T261	Treatment-Mother Plant	19
T262	Treatment-Mother Plant	274
T262	Treatment-Mother Plant	274
T263	Treatment-Mother Plant	320
T263	Treatment-Mother Plant	320
T264	Treatment-Mother Plant	138
T264	Treatment-Mother Plant	138
T265	Treatment-Mother Plant	1234
C1	National Check	IISR Pragathi
C2	Check	Alleppey Supreme
C3	Check	Suguna

## Sheet: Supplementary Table 2
Supplementary Table 2. Variance inflation factor (VIF) values for predictors included in the final multiple regression model
Trait	VIF
Weight of primary rhizome (WPR)	2.37
Number of mother rhizomes (NMR)	2.05
Number of leaves (NL)	1.11
Rhizome girth (GR)	1.31
Weight of mother rhizomes (WMR)	2.51
Number of primary rhizomes (NPR)	1.93
Leaf width (LW)	1.08
Petiole length (PL)	1.11

## Sheet: Supplementary Table 3
Supplementary table3 Cross- validated predictive performance of the final multiple regression model
Validation strategy	RMSE (mean ± SD)	MAE (mean ± SD)	R² (mean ± SD)
10-fold CV	0.476 ± 0.147	0.359 ± 0.069	0.772 ± 0.172
Repeated 10-fold CV	0.481 ± 0.144	0.360 ± 0.063	0.779 ± 0.139

## Sheet: Supplementary table4
Supplementary Table 4: Factor analysis results from MGIDI evaluation of total yield and its attributes across the environments
Trait	FA1	FA2	FA3	FA4	Communality	Uniquenesses
TY	-0.74	-0.44	0.32	-0.19	0.88	0.12
WPR	-0.88	-0.15	0.28	-0.09	0.88	0.12
NMR	-0.07	-0.93	-0.1	0.05	0.88	0.12
NL	-0.03	-0.13	0.36	-0.59	0.5	0.5
GR	-0.09	-0.02	0.92	-0.03	0.86	0.14
WMR	-0.25	-0.85	0.16	-0.16	0.83	0.17
NPR	-0.88	-0.06	-0.19	-0.08	0.83	0.17
LW	-0.12	0.05	-0.2	-0.85	0.78	0.22
PL	-0.17	-0.27	0.19	-0.3	0.23	0.77
Eigen Value	3.27	1.26	1.12	1.01
Variance explained (%)	36.3	14	12.5	11.2
Cumulative Variance (%)	36.3	50.3	62.8	74
Where, FA1 = Factor 1, FA2 = Factor 2, FA3 = Factor 3
TY -Total yield, WPR - Weight of the primary rhizomes, NMR - Number of mother rhizomes
NL- Number of leaves, GR - Girth of the primary rhizome, WMR - Weight of the mother rhizomes
NPR- Number of primary rhizomes, LW - Leaf width, PL - Petiole length

## Sheet: Supplementary table 5
	Supplementary Table 5: Selection differential and selection gain for MGIDI factors and traits computed from block-adjusted means in 265 turmeric genotypes
	1)MGIDI												2)MTSI
		Trait	Factor	XO	XS	S	S%	h2	ΔG	ΔG %	Sense			Trait	Factor	XO	XS	S	S%	h2	ΔG	ΔG %	Sense
		TY	FA1	0.5	0.7	0.2	39.7	0.81	0.16	32.18	Increase			NMR	FA1	4.2	4.66	0.46	10.94	0.9	0.41	9.84	Increase
		WPR	FA1	0.17	0.26	0.08	49.2	0.85	0.07	45.08	Increase			NL	FA1	6.13	6.49	0.36	5.86	0.71	0.26	4.16	Increase
		NPR	FA1	10.5	13.4	2.88	27.3	0.94	2.7	27.45	Increase			WMR	FA1	0.11	0.13	0.02	15.34	0.83	0.01	12.73	Average
		NMR	FA2	4.37	4.44	0.07	1.56	0.9	0.06	1.46	Increase			LW	FA2	13.72	14.2	0.48	3.52	0.36	0.17	1.27	Increase
		WMR	FA2	0.11	0.13	0.02	14.3	0.83	0.01	11.9	Increase			PL	FA2	15.56	17.43	1.87	12	0.7	1.31	8.4	Average
		GR	FA3	18.3	20.4	2.13	11.6	0.76	1.62	8.97	Increase			WPR	FA3	0.16	0.19	0.03	21.67	0.85	0.03	18.42	Increase
		NL	FA4	6.01	6.64	0.63	10.4	0.71	0.44	7.24	Increase			GR	FA3	18.01	18.56	0.55	3.04	0.76	0.42	2.31	Increase
		LW	FA4	13.7	14.5	0.77	5.64	0.36	0.28	2.03	Increase			TY	FA4	0.5	0.59	0.09	18.62	0.81	0.08	15.08	Increase
		PL	FA4	15.9	17.2	1.39	8.75	0.7	0.97	6.24	Increase			NPR	FA4	9.85	10.92	1.07	10.89	0.94	1.01	10.24	Increase
		Mean		7.73	8.63	0.91	18.72	0.76	0.7	15.84				Mean		7.58	8.13	0.55	11.32	0.76	0.41	9.16
	3) Smith Hazel												4) FAI
		Trait	XO	XS	S	S%	h2	ΔG	ΔG %	Sense				Trait	Factor	XO	XS	S	S%	h2	ΔG	ΔG %	Sense
		TY	0.5	0.64	0.14	27.82	0.81	0.11	22.54	Increase				TY	FA1	0.5	0.69	0.19	38.78	0.81	0.16	31.41	Increase
		WPR	0.16	0.24	0.08	50.67	0.85	0.07	43.07	Increase				WPR	FA1	0.16	0.25	0.09	55.08	0.85	0.07	46.81	Increase
		NMR	4.2	4.77	0.57	13.54	0.9	0.51	12.18	Increase				NPR	FA1	9.85	12.67	2.83	28.71	0.94	2.66	26.99	Increase
		NL	6.13	6.54	0.4	6.6	0.71	0.29	4.69	Increase				NMR	FA2	4.2	4.22	0.02	0.37	0.9	0.01	0.33	Increase
		GR	18.01	19.73	1.72	9.55	0.76	1.31	7.26	Increase				WMR	FA2	0.11	0.13	0.01	12.54	0.83	0.01	10.4	decrease
		WMR	0.11	0.14	0.02	22.09	0.83	0.02	18.34	Increase				GR	FA3	18.01	20.38	2.37	13.15	0.76	1.8	9.99	Increase
		NPR	9.85	12.76	2.91	29.58	0.94	2.74	27.8	Increase				NL	FA4	6.13	6.75	0.62	10.07	0.71	0.44	7.15	Increase
		LW	13.72	13.99	0.28	2.02	0.36	0.1	0.73	Increase				LW	FA4	13.72	14.31	0.59	4.32	0.36	0.21	1.56	Increase
		PL	15.56	17.6	2.04	13.1	0.7	1.43	9.17	Increase				PL	FA4	15.56	16.7	1013	7.28	0.7	0.79	5.09	Increase
		Mean	7.58	8.49	0.91	19.44	0.76	0.73	16.2					Mean		7.58	8.45	0.87	18.92	0.76	0.68	15.53
				Where, Xo = population mean, Xs = mean of selected genotypes, S = selection differential
				S% = selection differential percentage, h2 = broad sense heritability, ΔG = selection gain,
				ΔG% = selection gain percentage

## Sheet: Supplementary table 6
Supplementary table 6 : Elite genotypes with stable performance for key traits identified by the MGIDI ,MTSI, Smith Hazel and FAI models
		MGIDI		MTSI		Smith Hazel		FAI
		Genotype code	Genotype	Genotype code	Genotype	Genotype code	Genotype	Genotype code	Genotype
		C3	Suguna	C3	Suguna	C3	Suguna	C3	Suguna
		C1	IISR Pragati	C1	IISR Pragati	C1	IISR Pragati	C1	IISR Pragati
		T133	19*168	T133	19*168	T65	19*80	T15	19*20
		T96	19*121	T97	19*122	T166	19*216	T166	19*216
		T207	138*46	T15	19*20	T5	19*5	T5	19*5
		C2	Alleppey Supreme	C2	Alleppey Supreme	C2	Alleppey Supreme	C2	Alleppey Supreme
		T130	19*164	T173	19*226	T212	138*54	T187	138*14
		T93	19*117	T85	19*104	T66	19*82	T207	138*46
		T10	19*14	T6	19*6	T93	19*117	T118	19*149
		T170	19*222	T103	19*129	T257	274*16	T25	19*33
		T118	19*149	T124	19*155	T68	19*84	T97	19*122
		T85	19*104	T10	19*14	T170	19*222	T10	19*14
		T99	19*124	T132	19*166	T97	19*122	T31	19*40
		T166	19*216	T240	1234*10	T145	19*183	T174	19*227
		T134	19*169	T48	19*60	T99	19*124	T96	19*121
		T100	19*125	T258	320*2	T55	19*69	T78	19*96
		T5	19*5	T257	274*16	T239	1234*7	T100	19*125
		T22	19*30	T61	19*76	T48	19*60	T93	19*117
		T68	19*84	T138	19*173	T155	19*196	T85	19*104
		T25	19*33	T121	19*152	T31	19*40	T124	19*155
		T145	19*183	T167	19*219	T70	19*86	T245	1234*18
		T78	19*96	T198	138*33	T243	1234*15	T133	19*168
		T23	19*31	T262	274	T135	19*170	T257	274*16
		T148	19*188	T143	19*179	T168	19*220	T6	19*6
		T65	19*80	T263	320	T98	19*123	T80	19*98
		T88	19*108	T23	19*31	T23	19*31	T130	19*164
		T258	320*2	T68	19*84	T240	1234*10	T32	19*41
		T83	19*102	T241	1234*11	T214	138*56	T23	19*31
		T216	138*58	T5	19*5	T215	138*57	T103	19*129
		T107	19*134	T44	19*54	T258	320*2	T36	19*46
		T194	138*29	T246	1234*19	T96	19*121	T168	19*220
		T34	19*44	T166	19*216	T207	138*46	T68	19*84
		T84	19*103	T31	19*40	T260	320*4	T194	138*29
		T124	19*155	T223	138*68	T210	138*51	T59	19*74
		T257	274*16	T211	138*52	T80	19*98	T125	19*156
		T11	19*15	T194	138*29	T187	138*14	T111	19*140
		T66	19*82	T40	19*50	T118	19*149	T212	138*54
		T205	138*43	T112	19*141	T121	19*152	T170	19*222
		T123	19*154	T245	1234*18	T133	19*168	T99	19*124
		T15	19*20	T29	19*37	T263	320	T193	138*28
		T31	19*40	T11	19*15	T245	1234*18	T22	19*30
		T59	19*74	T159	19*204	T88	19*108	T239	1234*7
		T239	1234*7	T137	19*172	T71	19*88	T215	138*57
		T36	19*46	T122	19*153	T8	19*10	T132	19*166
		T80	19*98	T52	19*66	T169	19*221	T143	19*179
		T168	19*220	T158	19*202	T22	19*30	T246	1234*19
		T32	19*41	T93	19*117	T84	19*103	T173	19*226
		T246	1234*19	T184	138*5	T194	138*29	T148	19*188
		T6	19*6	T86	19*105	T78	19*96	T167	19*219
		T69	19*85	T105	19*131	T60	19*75	T39	19*49
		T122	19*153	T125	19*156	T122	19*153	T155	19*196
		T138	19*173	T187	138*14	T198	138*33	T134	19*169
		T102	19*127	T130	19*164	T174	19*227	T201	138*37

## Sheet: Supplementary table 7
Supplementary table 7: Index coefficients and economic weights of yield and yield-related traits in turmeric
Trait	Index coefficients (b)	Economic weights
TY	-2.48	1
WPR	7.71	0.56
NMR	0.22	0.21
NL	0.11	0.14
GR	0.06	0.12
WMR	1.37	0.12
NPR	0.02	0.09
LW	0.04	0.06
PL	0.02	0.04
